# Supplementary material for: The effect of omega-3 polyunsaturated fatty acids on short-chain fatty acid production and the gut microbiome in an in vitro colonic fermentation model
Source: Gut Microbiome (Camb). 2026 Jan 6;7:e1. doi: 10.1017/gmb.2025.10016 (PMC12835959; doi:10.1017/gmb.2025.10016)
Supplement: Aldoori et al. supplementary material [file S2632289725100169sup001.zip]

Archive with 24 entries (24 files):
- O3FAs in vitro fermentation paper supplementary data.xlsx
- O3FAs in vitro model paper supplementary figure 1.pptx
- O3FAs in vitro model paper supplementary figure 2.pptx
- O3FAs in vitro model paper supplementary figure 3.pptx
- O3FAs in vitro model paper supplementary figure 4.pptx
- O3FAs in vitro model paper supplementary figure 5.pptx
- O3FAs in vitro model paper supplementary figure 6.pptx
- O3FAs in vitro model paper supplementary methods.docx
- O3FAs in vitro model paper supplementary table 1.docx
- O3FAs in vitro model paper supplementary table 2.docx
- O3FAs in vitro model paper supplementary table 3.docx
- O3FAs in vitro model paper supplementary table 4.docx
- O3FAs_in_vitro_fermentation_paper_supplementary_data.xlsx
- O3FAs_in_vitro_model_paper_supplementary_figure_1.pptx
- O3FAs_in_vitro_model_paper_supplementary_figure_2.pptx
- O3FAs_in_vitro_model_paper_supplementary_figure_3.pptx
- O3FAs_in_vitro_model_paper_supplementary_figure_4.pptx
- O3FAs_in_vitro_model_paper_supplementary_figure_5.pptx
- O3FAs_in_vitro_model_paper_supplementary_figure_6.pptx
- O3FAs_in_vitro_model_paper_supplementary_methods.docx
- O3FAs_in_vitro_model_paper_supplementary_table_1.docx
- O3FAs_in_vitro_model_paper_supplementary_table_2.docx
- O3FAs_in_vitro_model_paper_supplementary_table_3.docx
- O3FAs_in_vitro_model_paper_supplementary_table_4.docx
