# Supplementary material for: The effect of omega-3 polyunsaturated fatty acids on short-chain fatty acid production and the gut microbiome in an in vitro colonic fermentation model
Source: Gut Microbiome (Camb). 2026 Jan 6;7:e1. doi: 10.1017/gmb.2025.10016 (PMC12835959; doi:10.1017/gmb.2025.10016)
Supplement: Aldoori et al. supplementary material [file S2632289725100169sup001.zip › O3FAs in vitro fermentation paper supplementary data.xlsx]

## Sheet: indiv read counts
Read counts of fermentation reaction samples
Sample	Raw read count	NCBI-nr-assigned read count	NCBI-nr-assigned read count - normalised	Reads assigned to bacteria
P1 baseline	36762393	35035900	30469304	27444478
P1 24 hrs	34643288	33079192	30469320	28047486
P1 24 hrs + omega-3 PUFAs	38351464	37385004	30469330	28375288
P1 inulin 24 hrs	36730724	34986836	30469334	28076372
P1 inulin 24 hrs + omega-3 PUFAs	41800938	40693340	30469320	28294672
P2 baseline	35111186	33622388	30469332	28297426
P2 24 hrs	32514247	31142780	30469314	28485592
P2 24 hrs + omega-3 PUFAs	36594229	35735480	30469320	28549852
P2 inulin 24 hrs	33759476	32490350	30469330	28629944
P2 inulin 24 hrs + omega-3 PUFAs	38388929	37569468	30469328	28673162
P3 baseline	39112468	37261660	30469326	28281250
P3 24 hrs	39548047	38025348	30469312	28540526
P3 24 hrs + omega-3 PUFAs	40156288	39171420	30469300	28374588
P3 inulin 24 hrs	35067907	33722572	30469316	28512942
P3 inulin 24 hrs + omega-3 PUFAs	31723195	30976108	30469320	28877234
P4 baseline	38771679	37649808	30469330	28481106
P4 24 hrs	33998003	32944272	30469342	28764826
P4 24 hrs + omega-3 PUFAs	34157469	33456136	30469324	28891590
P4 inulin 24 hrs	32867427	31825356	30469330	28798980
P4 inulin 24 hrs + omega-3 PUFAs	33289461	32605092	30469324	28881684
P5 baseline	37810994	35838056	30469342	27925324
P5 24 hrs	34230387	32790406	30469298	28045048
P5 24 hrs + omega-3 PUFAs	35788008	34927360	30469336	28613430
P5 inulin 24 hrs	37057578	37057578	30469320	28186554
P5 inulin 24 hrs + omega-3 PUFAs	37996174	37032488	30469308	28634190
P6 baseline	31139444	30469324	30469320	28770764
P6 24 hrs	33873771	33873771	30469328	28755964
P6 24 hrs + omega-3 PUFAs	36538723	35923488	30469344	28900534
P6 inulin 24 hrs	33195855	32529914	30469326	28737532
P6 inulin 24 hrs + omega-3 PUFAs	36801585	36147568	30469324	28938228
P, participant; PUFAs, polyunsaturated fatty acids
